# Supplementary material for: Prepandemic Antivaccination Websites' COVID-19 Vaccine Behavior: Content Analysis of Archived Websites
Source: JMIR Form Res. 2023 Jan 11;7:e40291. doi: 10.2196/40291 (PMC9838720; doi:10.2196/40291)
Supplement: Multimedia Appendix 2 [file formative_v7i1e40291_app2.xlsx]

## Sheet: Sheet1
Site type	Financial					COVID vaccines						Personal freedom									Safety									Skepticism of Science / Conspiracy
	Asks for donations	Amazon affiliate	Has a shop	Membership option	Mentions tax status	General	Moderna	Pfizer	AstraZeneca	J&J	Other	Shelter in place	Stay at home	Masking	Informed consent	Schools	Herd immunity	Parental right	Bodily integrity	Personal choice	Compromised research process	RCTs	Vaccine Schedule	Flu shot	Flu comparisons	Toxicity	Autism concerns	Adverse effects	Spec. Ingredients (name)	Lab creation	Political	Financial gain of pharma / physicians	Persecution	Galileo	Corruption	Previous errors
blog / org / non-profit	y/n/u	y/n/u	y/n/u	y/n/u	y/n/u	y/n/u	y/n/u	y/n/u	y/n/u	y/n/u	write out	y/n/u	y/n/u	y/n/u	y/n/u	y/n/u	y/n/u	y/n/u	y/n/u	y/n/u	y/n/u	y/n/u	y/n/u	y/n/u	y/n/u	y/n/u	y/nu	write out	write out	y/n/u	y/n/u	y/n/u	y/n/u	y/n/u	y/n/u	write out
somewhat up to you	do they ask for money	do they have a shop that links to amazon and mention they get money from referrals or mention amazon smile	marketplace or shop to buy things? or link to things to buy	can you join? newsletter counts	common among non-profits	any COVID vax content					write out other vax mentioned					any mention of schools should be open		right of parents to determine if kid receives a vax	right to determine if you want a vax / vax violates bodily integrity	similar to bodily integrity, look for specific mentions of the phrase	concerns that process was compromised for speed		also called immunization schedule	comparison to req to get flu shot	COVID is like the flu comparison	toxicity of vax ingredients	do they mention ASD and vax	list specific adverse effects they are worried about	Mercury, thimerosol, formaldehyde, MRNA, fetal cells, etc	COVID is a lab-borne creation / bio warfare	skeptical of politicians' decision making, politics have corrupted the science	strong profits, pharma making large profits on vaccines			do they use the word corruption	Previous vaccine / scientific / medical accidents such as the Cutter Incident
	*structural, not impacted by COVID											* In reference to COVID									* In reference to COVID
