# Supplementary material for: Prepandemic Antivaccination Websites' COVID-19 Vaccine Behavior: Content Analysis of Archived Websites
Source: JMIR Form Res. 2023 Jan 11;7:e40291. doi: 10.2196/40291 (PMC9838720; doi:10.2196/40291)
Supplement: Multimedia Appendix 3 [file formative_v7i1e40291_app3.xlsx]

## Sheet: revised sunburst and table
																Categories of Misinformation	Specific Tropes	% Sites That Mention
																Personal Freedom	Masking (n=14)	0.56
																Personal Freedom	School (n=13)	0.52
																Personal Freedom	Shelter-in-place or stay-at-home (n=10)	0.4
																Personal Freedom	Herd immunity (n=9)	0.36
																Personal Freedom	Parental right (n=9)	0.36
																Personal Freedom	Personal choice (n=9)	0.36
																Personal Freedom	Informed consent (n=8)	0.32
																Personal Freedom	Bodily integrity (n=6)	0.24
																Safety	Adverse effects (n=12)	0.48
																Safety	Comparisons to flu (n=10)	0.4
																Safety	Compromised research process (n=9)	0.36
																Safety	Flu shot (n=6)	0.24
																Safety	Toxicity (n=6)	0.24
																Safety	Specific ingredients (n=6)	0.24
																Safety	Vaccine schedule (n=2)	0.08
																Safety	Autism concerns (n=1)	0.04
																Skepticism of Science and Conspiracy Concerns	Political (n=13)	0.52
																Skepticism of Science and Conspiracy Concerns	Financial gain of pharmaceutical companies or physicians (n=9)	0.36
																Skepticism of Science and Conspiracy Concerns	Corruption (n=8)	0.32
																Skepticism of Science and Conspiracy Concerns	Previous errors (n=7)	0.28
																Skepticism of Science and Conspiracy Concerns	Lab creation (n=5)	0.2
																Skepticism of Science and Conspiracy Concerns	Persecution (n=4)	0.16
